# Supplementary material for: Dissolution Reaction and Surface Modification of UICC Amosite in Mimicked Gamble’s Solution: A Step towards Filling the Gap between Asbestos Toxicity and Its Crystal Chemical Features
Source: Nanomaterials (Basel). 2023 Nov 12;13(22):2933. doi: 10.3390/nano13222933 (PMC10674585; doi:10.3390/nano13222933)
Supplement: Supplementary file 1 [file nanomaterials-13-02933-s001.zip]

Archive with 1 entries (1 files):
- nanomaterials-2671598-supplementary.pdf
